# Supplementary material for: A Comparative Study of the Influence of Nitrogen Content and Structural Characteristics of NiS/Nitrogen-Doped Carbon Nanocomposites on Capacitive Performances in Alkaline Medium
Source: Nanomaterials (Basel). 2021 Jul 20;11(7):1867. doi: 10.3390/nano11071867 (PMC8308313; doi:10.3390/nano11071867)
Supplement: Supplementary file 1 [file nanomaterials-11-01867-s001.zip]

Archive with 1 entries (1 files):
- nanomaterials-1297559-supplementary.pdf
